# Supplementary material for: Synthesis and Biological Evaluation of Novel Pyrimidine Amine Derivatives Bearing Bicyclic Monoterpene Moieties
Source: Molecules. 2022 Nov 21;27(22):8104. doi: 10.3390/molecules27228104 (PMC9695817; doi:10.3390/molecules27228104)
Supplement: Supplementary file 1 [file molecules-27-08104-s001.zip]

Archive with 1 entries (1 files):
- molecules-1996805-supplementary.pdf
